# Supplementary material for: Immune Responses and Pathogenesis following Experimental SARS-CoV-2 Infection in Domestic Cats
Source: Viruses. 2023 Apr 25;15(5):1052. doi: 10.3390/v15051052 (PMC10222871; doi:10.3390/v15051052)
Supplement: Supplementary file 1 [file viruses-15-01052-s001.zip]

Archive with 6 entries (5 files):
- supplementary materials/
- supplementary materials/Supplemental Table S2-clinical parameters and virology.xlsx
- supplementary materials/Supplemental Table S3-pathology.xlsx
- supplementary materials/Supplemental Table S4-PBMC restimulation.xlsx
- supplementary materials/Supplementary Table S5 unannotated genes figure 4c and 5c.xlsx
- supplementary materials/viruses-2340528-supplementary-2.pdf
