# Supplementary material for: Immune Responses and Pathogenesis following Experimental SARS-CoV-2 Infection in Domestic Cats
Source: Viruses. 2023 Apr 25;15(5):1052. doi: 10.3390/v15051052 (PMC10222871; doi:10.3390/v15051052)
Supplement: Supplementary file 1 [file viruses-15-01052-s001.zip › supplementary materials/Supplemental Table S2-clinical parameters and virology.xlsx]

## Sheet: overview cat study
cat ID	sex	infected on D	DPI necropsy	clinical signs		lung/body weight ratio			neutralizing titer serum						RNA copies per ml swab [Log10]												RNA copies per ml swab [Log10]												RNA copies per g tissue
				overall clinical signs	body temperature on D2 [average per 24h]	body weight necropsy [kg]	lung weight necropsy [g]	lung/body weight ratio [%]	VNT D0	VNT D2	VNT D4	VNT D7	VNT D11	VNT D14	Nasal swab Egene D2	Nasal swab Egene D4	Nasal swab Egene D7	Nasal swab Egene D9	Nasal swab Egene D11	Nasal swab Egene D14	Nasal swab sgRNA D2	Nasal swab sgRNA D4	Nasal swab sgRNA D7	Nasal swab sgRNA D9	Nasal swab sgRNA D11	Nasal swab sgRNA D14	Throat swab Egene D2	Throat swab Egene D4	Throat swab Egene D7	Throat swab Egene D9	Throat swab Egene D11	Throat Egene D14	Throat swab sgRNA D2	Throat swab sgRNA D4	Throat swab sgRNA D7	Throat swab sgRNA D9	Throat swab sgRNA D11	Throat swab sgRNA D14	conchae Egene	Lung Egene	Trachea Egene	Salivary gland Egene	Colon Egene	Ileum Egene	Duodenum Egene	conchae sgRNA	Lung sgPC	Trachea sgRNA	salivary gland sgRNA
6	male	0	2	0	38.7	3.2	19.7	0.615625	<5.7	<5.7	†	†	†	†	7.57039	†	†	†	†	†	6.24383	†	†	†	†	†	8.17942	†	†	†	†	†	6.89018	†	†	†	†	†	11.2612	3.56905	6.83462	.	7.94114	5.76207	4.60799	9.43063	.	.	.
7	male	0	2	0	38.9792	3.8	26.3	0.692105	<5.7	<5.7	†	†	†	†	8.48545	†	†	†	†	†	6.85953	†	†	†	†	†	7.57342	†	†	†	†	†	5.84543	†	†	†	†	†	10.3489	4.76226	9.875	.	4.91342	6.64232	4.68327	8.48213	.	8.06802	.
12	female	0	2	0	38.8521	2.3	n.p.	n.p.	<5.7	<5.7	†	†	†	†	7.60978	†	†	†	†	†	6.13517	†	†	†	†	†	6.71896	†	†	†	†	†	5.25758	†	†	†	†	†	11.1207	.	.	.	5.52543	5.77948	6.31301	9.29154	.	.	.
4	male	0	4	0	38.6512	3.5	19.1	0.545714	<5.7	†	<5.7	†	†	†	7.1068	7.51757	†	†	†	†	5.72006	5.85228	†	†	†	†	6.81895	7.31815	†	†	†	†	5.37459	5.49103	†	†	†	†	10.3231	5.45694	9.6147	.	3.66295	5.89393	4.9157	8.47443	.	7.6042	.
5	male	0	4	0	38.8362	2.7	16.2	0.6	<5.7	†	<5.7	†	†	†	5.40697	6.815	†	†	†	†	.	5.18264	†	†	†	†	6.09175	7.46848	†	†	†	†	4.6976	5.59382	†	†	†	†	9.95647	4.87116	8.89672	.	.	.	4.44743	7.99293	.	6.5574	.
11	female	0	4	0	39.319	2.7	18.9	0.7	<5.7	†	<5.7	†	†	†	7.03711	6.32105	†	†	†	†	5.76742	4.91244	†	†	†	†	6.07054	7.8121	†	†	†	†	4.65581	6.29283	†	†	†	†	9.48965	5.77541	9.65231	.	.	7.79632	3.96003	7.63553	.	7.75927	.
3	male	0	7	0	38.9127	3.5	19.8	0.565714	<5.7	†	<5.7	155.885	†	†	6.07357	6.4315	6.61865	†	†	†	4.2184	4.88013	5.11509	†	†	†	5.78875	5.77495	5.89767	†	†	†	4.49143	4.30448	4.0754	†	†	†	10.256	.	8.17415	.	.	6.19715	.	8.27734	.	5.59024	.
9	female	0	7	0	38.5554	2.8	17.6	0.628571	<5.7	†	<5.7	30	†	†	6.01297	5.2135	7.89494	†	†	†	4.89262	3.49093	6.25759	†	†	†	7.24012	5.09999	7.42246	†	†	†	5.99587	3.45569	5.88752	†	†	†	10.6465	3.83161	6.1793	.	5.1422	6.808	6.15408	8.60441	.	.	.
10	female	0	7	0	38.7675	2.7	16.7	0.618519	<5.7	†	<5.7	51.9615	†	†	6.30082	5.49883	6.11856	†	†	†	4.86754	3.86393	4.09889	†	†	†	7.70068	6.13697	5.5203	†	†	†	6.23547	4.25455	3.80519	†	†	†	7.26225	3.54859	8.21071	.	.	6.76281	3.83549	5.39164	.	5.94859	.
1	male	0	14	0	38.9862	3.7	22.5	0.608108	<5.7	†	<5.7	467.654	810	810	6.47353	5.51417	4.56922	2.98303	.	2.9612	5.10714	3.61429	.	.	.	.	7.04014	4.06914	4.91284	3.31676	4.44272	2.90194	5.27708	.	3.37639	.	.	.	5.94776	.	4.91173	.	4.14787	7.1764	.	.	.	.	.
2	male	0	14	0	39.0721	3.2	26.3	0.821875	<5.7	†	<5.7	90	467.654	810	5.55241	4.40969	4.61524	.	.	3.28557	4.41342	3.068	3.03276	.	.	.	6.10387	4.77785	5.48042	5.0634	3.11091	2.68049	4.52486	3.45569	3.84631	3.69254	.	.	6.7932	.	.	.	.	6.41259	4.05025	4.37188	.	.	.
8	female	0	14	0	39.0391	2.6	15.8	0.607692	<5.7	†	<5.7	90	467.654	467.654	5.02216	3.89733	6.54808	3.41657	4.18696	.	.	.	5.17971	.	3.29496	.	8.56726	5.15521	6.71376	6.38586	4.15266	.	7.16599	3.32646	5.19439	4.78219	.	.	6.39507	.	.	.	4.70498	5.20701	.	4.01346	.	.	.
13	female	n.p.	14	0	38.3833	2.5	17.8	0.712	<5.7	†	<5.7	<5.7	<5.7	<5.7	n.p.	.	.	.	.	.	n.p.	.	.	.	.	.	n.p.	n.p.	.	n.p.	.	.	n.p.	n.p.	.	n.p.	.	.	.	.	.	.	.	.	.	.	.	.	.
14	female	n.p.	14	0	38.77	3	14.7	0.49	<5.7	†	<5.7	<5.7	<5.7	<5.7	n.p.	.	.	.	.	.	n.p.	.	.	.	.	.	n.p.	n.p.	.	n.p.	.	.	n.p.	n.p.	.	n.p.	.	.	.	.	.	.	.	.	.	.	.	.	.
Legend:
n.p.	not performed
.	Undetermined (PCR)
†	animal euthanized
DPI	day post inoculation/infection
D	study day (equivalent to DPI)
ID	identification number
[truncated: 13 more columns]
