# Supplementary material for: Immune Responses and Pathogenesis following Experimental SARS-CoV-2 Infection in Domestic Cats
Source: Viruses. 2023 Apr 25;15(5):1052. doi: 10.3390/v15051052 (PMC10222871; doi:10.3390/v15051052)
Supplement: Supplementary file 1 [file viruses-15-01052-s001.zip › supplementary materials/Supplemental Table S3-pathology.xlsx]

## Sheet: overview cat study
cat ID	sex	infected on day	DPI necropsy	Immunohistochemistry (IHC)			histology HE stain
				lung	trachea	nasal conchae	lung	trachea	nasal conchae
6	male	0	2	0	0	2	no significant changes compared to control animals	multifocal mild infiltrate in submucosa of mainly mononuclear cells (macrophages and lymphocytes) and few neutrophils	see animal 12 only mild and multifocal
7	male	0	2	0	0	2	prominent BALT, further nsc	see animal 6	see animal 12 only mild and multifocal
12	female	0	2	0	0	2	prominent BALT with inflammatory cells (mainly macrophages and lymphocytes) around submucosal glands	see animal 6	multifocal to diffuse infiltrate in submucosa with moderate number of mononuclear cells (macrophages, lymphocytes) and neutrophils
4	male	0	4	1	1	2	no significant changes compared to control animals	moderate inflammation in submucosa with loss/degeneration of submucosal glands/cells and edema, respiratory epithelial layer only mildly affected (vacuolization)	multifocal mild to moderate changes comparable to animal 12
5	male	0	4	1	2	2	prominent BALT and multifocal moderate mononuclear and neutrophilic bronchoadenitis with loss/degeneration of submucosal glands/epithelial cells. Lining bronchial-epithelial cells show mild vacuolization or infiltration with neutrophils	see animal 4	multifocal infiltrate in submucosa with moderate number of mononuclear cells (macrophages and lymphocytes) and neutrophils with loss of submucosal glands and mild swelling of lining epithelial cell. Epithelial layer shows multifocal mild to moderate vacuolization with loss of cilia with infiltration of neutrophils
11	female	0	4	1	0	2	see animal 5	see animal 6	see animal 11
3	male	0	7	1	0	2	prominent BALT and multifocal mild to moderate mononuclear to neutrophilic bronchoadenitis with loss/degeneration of submucosal glands/epithelial cells	mild inflammation in submucosa with loss/degeneration of submucosal glands/cells and edema	multifocal infiltrate in submucosa with moderate number of mononuclear cells (macrophages and lymphocytes) and neutrophils with loss of submucosal glands and mild swelling of lining epithelial cell. Epithelial layer shows multifocal mild to moderate vacuolization with loss of cilia with infiltration of neutrophils
9	female	0	7	1	0	1	see animal 3	see animal 3	see animal 3
10	female	0	7	0	0	1	see animal 3	see animal 6	see animal 3
1	male	0	14	0	0	0	prominent BALT, further nsc	nsc	nsc
2	male	0	14	0	0	0	nsc	nsc	nsc
8	female	0	14	0	0	0	prominent BALT, further nsc	nsc	nsc
13	female	na	14	0	0	0	nsc	nsc	nsc
14	female	na	14	0	0	0	nsc	nsc	nsc
Legend:	IHC	0	no positive staining cells
		1	a few positive staining cells (< 5 spots)
		2	multifocal moderate number of positive staining cells
	DPI	days post inoculation
	nsc	no significant changes
	BALT	bronchus-associated lymphoid tissue
	na	not applicable
		included in Figure 1
