# Supplementary material for: Immune Responses and Pathogenesis following Experimental SARS-CoV-2 Infection in Domestic Cats
Source: Viruses. 2023 Apr 25;15(5):1052. doi: 10.3390/v15051052 (PMC10222871; doi:10.3390/v15051052)
Supplement: Supplementary file 1 [file viruses-15-01052-s001.zip › supplementary materials/Supplemental Table S4-PBMC restimulation.xlsx]

## Sheet: Publication restimulation 
			singles/lymphocytes | Count	CD4+	CD4+CD8+	CD8+	ratio 4/8	4 blast
contr (Cat13)	neg	Fe#13 Med1.fcs	5049	27.8	0.63	13.5	2.05926	3.12
	neg	Fe#13 Med2.fcs	6265	22.1	0.73	10.6	2.08491	3.47
	Spike	Fe#13 Spike1.fcs	4372	29.7	0.8	12.9	2.30233	2.77
	Spike	Fe#13 Spike2.fcs	4880	30.4	0.91	13.5	2.25185	2.85
contr (Cat14)	neg	Fe#14 Med1.fcs	15180	29	0.75	9.9	2.92929	1.97
	neg	Fe#14 Med2.fcs	17421	29.6	0.88	9.2	3.21739	2.44
	Spike	Fe#14 Spike1.fcs	36274	11.8	0.35	4.04	2.92079	1.57
	Spike	Fe#14 Spike2.fcs	22512	24.4	0.56	7.63	3.1979	2.42
d7 (Cat3)	neg	Fe#03 Med1.fcs	39614	32.1	0.31	9.28	3.45905	2.45
	neg	Fe#03 Med2.fcs	12653	32.3	0.26	9.02	3.58093	2.03
	Spike	Fe#03 Spike1.fcs	39277	32.2	0.32	10	3.22	2.5
	Spike	Fe#03 Spike2.fcs	14739	32.7	0.28	9.89	3.30637	2.01
d7 (Cat9)	neg	Fe#09 Med1.fcs	28872	22.5	0.00722	8.46	2.65957	0.48
	neg	Fe#09 Med2.fcs	8882	0.7	0.011	1.11	0.630631	0
	Spike	Fe#09 Spike1.fcs	22206	34.7	0.62	16.5	2.10303	2.24
	Spike	Fe#09 Spike2.fcs	9050	36.6	0.44	16	2.2875	1.73
d7 (Cat10)	neg	Fe#010 Med1.fcs	64883	47	0.39	10.4	4.51923	1.95
	neg	Fe#010 Med2.fcs	20025	41.3	0.37	10.5	3.93333	1.8
	Spike	Fe#010 Spike1.fcs	36283	42.5	0.38	11.4	3.72807	1.71
	Spike	Fe#010 Spike2.fcs	17135	43.5	0.31	10.5	4.14286	1.35
d14 (Cat1)	neg	Fe#01 Med1.fcs	63160	19.6	0.44	5.16	3.79845	1.5
	neg	Fe#01 Med2.fcs	32944	29	0.75	7.92	3.66162	1.46
	Spike	Fe#01 Spike1.fcs	101585	19.9	0.47	5.79	3.43696	1.48
	Spike	Fe#01 Spike2.fcs	64368	10.1	0.23	2.89	3.49481	2.16
d14 (Cat2)	neg	Fe#02 Med1.fcs	74182	25.2	0.8	13.8	1.82609	1.22
	neg	Fe#02 Med2.fcs	39328	18.9	0.61	10.2	1.85294	1.37
	Spike	Fe#02 Spike1.fcs	83243	17.9	0.51	9.3	1.92473	1.17
	Spike	Fe#02 Spike2.fcs	31434	22.4	0.63	12.2	1.83607	1.38
d14 (Cat8)	neg	Fe#08 Med1.fcs	23599	39.8	1.3	11.5	3.46087	2.26
	neg	Fe#08 Med2.fcs	9355	41.2	1.4	10.8	3.81481	1.88
	Spike	Fe#08 Spike1.fcs	23353	39.4	1.27	10.8	3.64815	2.6
	Spike	Fe#08 Spike2.fcs	11372	40.7	1.17	10.2	3.9902	1.93
On 7 and 14 days post-infection PBMCs (2x10^5 cells/well) were incubated with medium only (100 µl) or in the presence of Spike protein (10µg/mL) in duplicate. After for 48 hours at 37°C + 5%CO2 , cells were harvested and analysed
% CD4, CD8 and CD4+CD8+subset without stimulation (negative) and with stimulation spike protein (Spike)
%CD4
	contr (Cat13)	contr (Cat14)	d7 (Cat3)	d7 (Cat9)	d7 (Cat10)	d14 (Cat1)	d14 (Cat2)	d14 (Cat8)
negative	27.8	29	32.1	22.5	47	19.6	25.2	39.8
negative	22.1	29.6	32.3		41.3	29	18.9	41.2
Spike	29.7	11.8	32.2	34.7	42.5	19.9	17.9	39.4
Spike	30.4	24.4	32.7	36.6	43.5	10.1	22.4	40.7
%CD8
	contr (Cat13)	contr (Cat14)	d7 (Cat3)	d7 (Cat9)	d7 (Cat10)	d14 (Cat1)	d14 (Cat2)	d14 (Cat8)
negative	13.5	9.9	9.28	8.46	10.4	5.16	13.8	11.5
negative	10.6	9.2	9.02		10.5	7.92	10.2	10.8
Spike	12.9	4.04	10	16.5	11.4	5.79	9.3	10.8
Spike	13.5	7.63	9.89	16	10.5	2.89	12.2	10.2
%CD4+CD8+
	contr (Cat13)	contr (Cat14)	d7 (Cat3)	d7 (Cat9)	d7 (Cat10)	d14 (Cat1)	d14 (Cat2)	d14 (Cat8)
negative	0.63	0.75	0.31	0.00722	0.39	0.44	0.8	1.3
negative	0.73	0.88	0.26		0.37	0.75	0.61	1.4
Spike	0.8	0.35	0.32	0.62	0.38	0.47	0.51	1.27
Spike	0.91	0.56	0.28	0.44	0.31	0.23	0.63	1.17
%CD4/CD8 ratio
	contr (Cat13)	contr (Cat14)	d7 (Cat3)	d7 (Cat9)	d7 (Cat10)	d14 (Cat1)	d14 (Cat2)	d14 (Cat8)
negative	2.05926	2.92929	3.45905	2.65957	4.51923	3.79845	1.82609	3.46087
negative	2.08491	3.21739	3.58093		3.93333	3.66162	1.85294	3.81481
Spike	2.30233	2.92079	3.22	2.10303	3.72807	3.43696	1.92473	3.64815
Spike	2.25185	3.1979	3.30637	2.2875	4.14286	3.49481	1.83607	3.9902
