# Supplementary material for: Immune Responses and Pathogenesis following Experimental SARS-CoV-2 Infection in Domestic Cats
Source: Viruses. 2023 Apr 25;15(5):1052. doi: 10.3390/v15051052 (PMC10222871; doi:10.3390/v15051052)
Supplement: Supplementary file 1 [file viruses-15-01052-s001.zip › supplementary materials/Supplementary Table S5 unannotated genes figure 4c and 5c.xlsx]

## Sheet: Sheet1
	Cat genes				Human orthologues			Orthologues in other species
Cell_type	Gene_ID	Gene_description	Gene_type	Paralogues	Gene_ID	Gene_name	Gene_description	Species	Gene_description	Gene_type
CD4	ENSFCAG00000024242	Novel gene	Protein coding	n/a	ENSG00000185885	IFITM1	interferon induced transmembrane protein 1	n/a	n/a	n/a
	ENSFCAG00000041807	Novel gene	Protein coding	n/a	ENSG00000186407	CD300E	CD300e molecule	n/a	n/a	n/a
CD8	ENSFCAG00000049832	Novel gene	Protein coding	*	No human orthologue			Chinese softshell turtle, Collared flycatcher and Hagfish	Novel gene	Protein coding
	ENSFCAG00000047386	Novel gene	Protein coding	-	No human orthologue			Chinese softshell turtle, Collared flycatcher and Hagfish	Novel gene	Protein coding
	ENSFCAG00000051533	Novel gene	Protein coding	+	No human orthologue			Chinese softshell turtle, Collared flycatcher, Dog, Goldfish and Hagfish	Novel gene	Protein coding
	ENSFCAG00000048321	Novel gene	Protein coding	+	No human orthologue			Chinese softshell turtle, Collared flycatcher, Dog, Goldfish and Hagfish	Novel gene	Protein coding
	ENSFCAG00000048376	Novel gene	Protein coding	-	No human orthologue			Chinese softshell turtle, Collared flycatcher and Hagfish	Novel gene	Protein coding
	ENSFCAG00000051536	Novel gene	Protein coding	*	No human orthologue			Chinese softshell turtle, Collared flycatcher and Hagfish	Novel gene	Protein coding
	Supplementary table 5. Additional information on unannotated genes which were significantly differentially expressed at DPI 2 vs control. Cell_type refers to the subset of T-cells these genes were detected in. Data is based on the cat reference genome Felis catus 9.0 (felCat9.0; Ensembl version 107) and orthologues come from the human reference genome GRCh38.p13 (hg39; Ensemble version 107). Gene…
